# Supplementary material for: Dietary Habits Are Related to Phase Angle in Male Patients with Non-Small-Cell Lung Cancer
Source: Curr Oncol. 2022 Oct 26;29(11):8074–83. doi: 10.3390/curroncol29110637 (PMC9689548; doi:10.3390/curroncol29110637)
Supplement: Supplementary file 1 [file curroncol-29-00637-s001.zip]

Archive with 1 entries (1 files):
- curroncol-1926467-supplementary.pdf
